# Supplementary material for: Males have more aggressive and less sociable personalities than females in semi-captive Asian elephants
Source: Sci Rep. 2019 Feb 25;9:2668. doi: 10.1038/s41598-019-39915-7 (PMC6390182; doi:10.1038/s41598-019-39915-7)
Supplement: Supplementary file 1 — Dataset 1 [file 41598_2019_39915_MOESM1_ESM.xlsx]

## Sheet: Sheet1
AFF	CON	SLO	FRI	MIS	ATT	DOM	ACT	VIG	MOO	SOC	OBE	AGG	PLA	POP	ELESEX	ELEID
7	4	8	3	7	7	2	7	7	3	2	7	3	4	4	1	80e14775
1	3	3	1	2	2	1	2	2	1	1	2	2	2	1	1	e46274b6
3	7	3	3	2	7	3	3	7	3	3	7	3	3	7	1	e46274b6
1	2	3	2	1	3	1	1	3	2	3	2	2	1	1	1	5fe49319
4	2	3	3	3	7	2	4	3	3	3	7	3	3	3	1	b30090eb
4	4	-99	-99	-99	4	1	4	4	1	2	4	1	4	4	1	e350313f
2	5	6	2	2	7	2	5	5	2	3	7	3	2	3	1	e350313f
3	4	4	3	1	4	1	4	4	1	4	4	1	3	1	1	5cb9a0f3
6	7	7	5	3	7	3	7	7	2	7	7	3	4	4	1	5cb9a0f3
6	6	6	6	6	5	2	4	5	2	6	6	2	6	6	1	476aef58
1	2	4	1	2	4	1	1	3	1	1	4	1	1	1	1	59de3b1b
4	3	4	5	4	4	2	4	4	2	7	6	3	3	3	1	59de3b1b
2	2	2	3	3	3	1	1	2	1	2	3	1	2	2	1	efdc2eda
1	3	3	1	1	3	1	2	3	1	1	1	1	2	1	1	efdc2eda
8	5	8	8	4	8	2	8	8	2	7	8	2	8	5	1	a170c0e9
3	3	3	3	2	3	1	2	2	1	3	3	1	2	2	1	a170c0e9
4	5	7	4	3	8	2	4	7	2	2	7	2	3	4	1	a170c0e9
3	3	1	3	1	3	1	3	-99	1	2	3	1	1	1	1	ad2ebe65
1	2	2	1	1	3	1	3	2	1	1	1	1	1	1	1	ad2ebe65
6	6	7	5	5	6	3	6	7	2	6	6	2	5	4	1	143fef0b
4	3	4	3	3	4	3	4	5	4	2	6	2	4	3	1	5a4ccfa8
3	3	6	5	3	7	2	6	5	2	4	7	2	4	3	1	59cf44cb
2	6	3	7	2	8	2	2	4	2	2	7	2	3	2	1	1a8a284a
2	2	2	2	2	2	2	2	2	2	2	2	2	2	2	1	cedf0e0a
1	4	4	1	1	1	1	2	3	1	1	4	1	1	1	1	5e590128
7	7	7	8	6	4	2	8	7	3	7	3	3	7	4	1	9f02fd6b
3	3	3	3	2	2	1	3	2	2	2	2	1	2	2	1	9f02fd6b
2	4	6	3	2	7	2	3	5	2	3	6	2	3	3	1	1cdd61e6
6	7	8	8	8	8	2	6	8	2	8	7	2	6	5	1	a57d519c
4	4	4	4	4	4	1	1	3	1	3	3	1	3	2	1	acdb8d79
7	7	8	8	2	8	2	8	8	2	5	8	2	6	5	1	acdb8d79
4	6	7	4	3	7	2	7	7	2	7	8	2	5	5	1	acdb8d79
5	5	8	5	4	6	5	5	8	7	6	6	5	3	6	1	8dbb2230
6	6	6	2	2	4	6	4	8	6	6	6	6	2	2	1	dad8c969
6	4	6	4	6	8	6	6	4	8	6	6	4	8	6	1	8f0248ed
3	4	4	4	4	3	2	2	4	1	4	4	2	2	3	1	0f89cb78
1	4	4	3	1	3	1	4	3	1	4	3	1	1	2	1	0f89cb78
2	2	2	2	3	1	2	2	2	2	2	2	1	1	2	1	0f89cb78
6	6	6	4	4	5	4	5	7	4	3	7	4	3	3	1	e908994e
6	4	6	2	2	4	6	4	8	6	2	6	6	2	2	1	f8bdffa8
3	3	4	4	4	5	2	5	5	3	4	5	4	5	3	1	d714d79d
3	7	7	2	2	6	2	3	5	5	3	5	3	3	3	1	25c26170
2	3	3	3	3	3	1	3	2	1	3	4	1	3	2	1	257b5d4c
3	4	4	4	2	4	1	2	1	1	2	4	1	1	3	1	257b5d4c
3	3	3	2	3	3	1	2	2	1	2	2	1	2	1	1	c46efe8d
4	6	6	4	4	5	2	6	4	2	5	5	3	5	5	1	61940f7e
2	4	3	2	2	3	2	3	3	1	2	4	1	2	2	1	5e8d6139
1	2	2	1	1	3	1	2	2	1	1	3	1	1	1	1	5e8d6139
5	7	5	5	6	6	4	7	7	3	5	6	3	7	6	1	411d0995
4	4	4	4	3	4	1	4	4	1	2	4	1	3	1	1	33bd4f47
8	7	6	4	3	7	3	7	7	4	6	7	3	3	6	1	7f712db3
7	7	7	6	6	7	2	3	7	2	7	7	2	4	6	1	cd42cc00
2	3	3	2	2	3	1	3	3	1	2	3	1	3	3	1	25d9590c
7	7	7	4	7	7	2	7	7	3	4	7	2	7	4	1	b5b141c4
5	3	3	4	3	4	3	4	5	6	4	4	2	4	3	1	2df8d20b
4	2	4	3	3	4	1	1	4	1	1	4	1	3	1	1	bda15506
4	5	4	4	3	2	5	4	4	2	4	5	5	4	6	1	78aadf55
7	8	6	6	6	7	2	6	7	3	7	7	3	6	6	1	8f59cb0d
2	1	1	1	1	4	1	1	1	1	1	4	1	1	1	1	faf64fdc
7	7	4	5	2	7	2	6	5	2	4	8	2	2	2	1	76ba7ae9
3	3	2	3	2	2	1	2	2	1	2	2	1	3	2	1	7f290eb1
2	2	3	2	2	3	1	3	3	2	3	2	1	2	3	1	7f290eb1
6	6	6	5	3	7	2	5	7	2	3	8	2	4	2	1	74e95650
1	2	4	4	1	-99	-99	3	3	1	1	4	1	-99	1	1	74e95650
3	7	7	5	5	6	2	7	7	4	3	7	4	3	2	1	03d7a01b
1	4	1	4	1	4	2	3	4	1	1	4	1	2	4	1	81e7a9da
6	5	6	4	5	4	2	4	7	3	5	6	4	5	3	1	ef900057
3	3	4	3	2	3	1	4	3	1	3	3	1	3	1	1	7abac147
3	3	3	2	2	2	1	3	2	2	2	2	3	3	3	1	8a95d2c4
7	8	5	7	6	4	7	7	6	4	5	6	4	4	4	1	a6480b8d
7	7	7	5	5	6	4	6	7	3	6	6	3	7	5	1	a3a92660
6	6	6	5	4	5	2	6	6	2	4	5	2	4	4	1	389b85a9
2	3	4	1	3	4	1	3	3	1	1	4	1	2	1	1	277d877b
1	2	2	2	2	3	1	2	2	2	2	3	2	2	2	1	277d877b
6	7	7	6	3	7	2	4	6	2	6	7	2	5	4	1	b7ab3792
6	3	4	4	7	7	3	6	7	4	7	6	3	3	7	1	a9debe46
3	5	3	7	4	6	5	2	4	4	3	3	3	3	2	1	afc7b6dd
3	3	3	3	3	3	1	3	3	1	3	3	2	3	2	1	144982de
5	5	6	4	4	6	5	6	4	2	4	5	3	4	3	1	d30d3d4a
5	4	7	6	6	5	2	4	5	5	2	7	4	5	3	1	a88f05c8
2	2	4	1	3	2	1	4	4	1	2	2	1	3	2	1	a88f05c8
2	3	3	2	4	3	1	3	3	1	2	3	1	3	2	1	4de5cb73
6	7	6	7	6	7	3	6	7	3	6	7	3	7	7	1	dc7c345c
2	4	4	4	2	4	3	6	5	2	5	4	3	4	3	1	782b2975
2	1	3	4	2	3	2	1	3	1	1	3	1	1	1	1	1e9900be
5	5	7	2	5	4	4	7	6	3	2	8	2	4	4	1	e24aaa23
4	5	4	5	4	3	4	4	5	4	4	4	3	4	4	1	e60d1102
6	6	6	6	6	6	2	5	6	2	5	6	3	6	5	1	b32e918d
2	4	4	1	3	4	1	4	4	1	1	4	1	1	1	1	b32e918d
6	8	8	7	5	8	2	7	8	2	8	8	2	6	3	1	b1efe853
2	6	7	3	2	6	2	7	6	3	5	7	2	3	2	1	b1efe853
4	4	4	4	2	4	3	4	4	1	4	4	3	3	4	1	368d0ceb
3	3	3	3	1	3	1	3	3	1	3	3	2	3	3	1	368d0ceb
3	6	3	6	3	4	3	8	3	6	3	3	3	2	3	1	34b1cb8b
3	3	3	3	2	3	1	3	3	2	2	2	1	2	2	1	279d52ea
6	4	5	4	5	4	5	8	6	4	3	8	6	4	7	1	8c34dc5a
7	6	5	4	4	6	2	5	4	4	4	5	2	3	4	1	b8ec6499
6	6	4	6	3	5	2	4	5	3	6	4	3	3	2	1	65ccd652
6	6	7	3	2	4	5	3	7	6	5	6	4	3	3	1	ddb9d241
3	4	3	3	2	2	2	3	2	1	3	3	2	3	3	1	b76b0b16
4	3	4	3	3	4	1	3	3	1	3	3	1	3	3	1	29ef0a61
3	2	2	3	2	3	1	2	2	2	2	2	2	1	2	1	659db110
2	2	2	3	2	2	2	2	2	2	3	2	2	3	2	1	af31ca97
6	6	6	6	5	6	3	6	6	3	5	6	4	6	5	1	3edafbcf
5	5	5	5	4	6	3	4	5	4	3	4	4	4	5	1	4a1a8ad7
5	4	6	5	4	6	2	6	6	5	4	5	4	4	4	1	16a16282
4	2	2	4	1	4	1	4	2	2	4	1	1	-99	1	1	16a16282
4	2	2	4	1	4	1	2	2	1	1	4	1	1	1	1	68978ed1
3	4	7	7	3	7	3	5	6	3	4	7	3	5	4	1	0bd11660
3	3	3	4	3	3	3	3	3	1	2	3	3	3	2	1	cf43fac5
4	4	4	1	1	4	1	4	4	1	1	4	1	2	2	1	32afcebd
3	4	4	4	1	4	1	4	4	1	3	4	1	4	3	1	37dc37ad
5	5	6	7	4	7	2	7	6	2	7	7	3	4	5	1	abe2e086
6	6	6	6	6	6	2	6	6	2	4	4	4	5	4	1	96e7d925
2	2	3	2	2	3	1	3	3	1	2	3	1	3	3	1	34e06d99
2	4	3	3	2	1	3	3	3	3	3	1	3	3	3	1	b56ce64e
4	3	3	1	2	3	1	4	4	3	4	3	1	3	1	1	73d1c5ed
4	6	6	6	4	7	4	7	7	3	6	7	2	5	3	1	62ef7db8
7	5	6	4	4	7	5	7	7	2	6	6	2	4	4	1	36efc00d
4	1	1	4	1	4	1	4	2	1	4	4	1	1	1	1	36efc00d
2	2	2	3	2	3	1	2	2	2	3	3	1	2	3	1	bba48f36
1	5	5	3	3	6	6	4	2	6	3	3	2	4	3	1	bc0808aa
2	1	1	1	1	4	1	1	1	1	1	4	1	1	1	1	fbbe0805
3	3	1	3	1	4	3	1	3	3	2	2	3	3	2	1	764ec214
7	7	6	7	6	7	2	7	7	4	5	7	2	6	4	1	cd03e2a7
3	2	2	3	3	3	2	3	2	2	3	3	2	2	2	1	cd03e2a7
6	6	5	6	4	7	2	5	7	2	4	7	2	4	3	1	4a762c50
7	4	6	6	3	7	5	6	6	2	4	6	3	5	3	1	2207762e
8	8	6	3	6	8	3	8	7	2	3	8	2	5	3	1	36f4703b
3	8	8	4	3	8	5	8	6	5	5	8	4	4	2	1	fe942ae3
4	2	2	3	3	3	1	3	4	1	3	3	1	2	2	1	8ccbbbff
6	7	3	6	6	7	2	7	7	3	3	6	2	6	5	1	7b335021
4	2	2	4	1	4	1	4	2	1	4	3	2	3	2	1	570979a8
4	7	7	6	4	7	2	7	5	2	4	7	2	6	4	1	f72df15b
4	1	2	4	1	-99	-99	3	2	1	4	3	1	3	1	1	f72df15b
4	4	3	3	2	3	1	3	3	2	4	2	1	3	1	1	5963f89e
1	1	1	2	1	2	1	2	4	1	1	2	1	2	2	1	57ce609d
4	2	3	4	2	3	1	3	4	1	4	4	1	2	1	1	57ce609d
3	4	4	4	4	4	1	4	4	1	4	4	1	4	3	1	f1d5787d
3	2	2	1	2	2	1	2	2	1	1	2	1	2	1	1	f91ba95a
4	4	1	4	4	4	1	4	4	1	1	4	1	2	1	1	f91ba95a
4	2	3	4	4	3	2	4	4	1	3	3	1	3	1	1	77a084d8
4	4	4	4	3	4	1	4	4	1	3	4	1	3	1	1	77a084d8
3	3	1	3	3	3	1	4	3	1	3	3	1	3	1	1	39508551
4	4	3	4	3	4	1	4	4	1	2	4	1	2	3	1	39508551
4	7	5	5	4	3	3	5	5	3	4	6	2	4	3	1	cb51de65
3	3	2	2	2	2	1	2	2	2	2	2	1	2	2	1	cb51de65
7	6	4	5	6	6	2	6	6	3	3	7	2	5	3	1	cb51de65
7	7	2	3	6	7	2	6	7	2	6	7	2	3	3	1	1ec31d82
2	4	4	4	4	3	1	4	4	1	4	4	1	4	3	1	1ec31d82
5	3	3	4	4	5	3	5	4	4	4	5	4	4	4	1	1ec31d82
3	2	2	3	2	3	1	2	2	1	2	3	1	2	2	1	43f782ab
4	3	3	3	3	3	1	4	4	1	3	4	1	4	3	1	988ee6da
4	4	4	4	4	4	1	4	4	1	4	4	1	4	2	1	4e58a6ed
4	4	5	4	3	7	2	6	4	3	4	6	2	4	5	1	4e58a6ed
3	7	4	6	3	7	2	7	7	2	3	7	3	2	3	1	cf41190e
1	3	4	4	4	4	1	4	4	1	1	4	1	1	1	1	cf41190e
5	6	6	4	4	7	2	6	6	3	5	6	2	6	3	1	cf41190e
2	4	4	4	1	2	1	1	4	1	2	3	1	1	1	1	91858b9f
6	5	6	5	6	6	2	6	6	2	5	5	4	6	5	1	c48f62b9
4	2	3	4	2	3	1	2	3	2	-99	2	1	2	1	1	c48f62b9
6	5	6	7	4	6	2	6	5	3	6	6	4	6	7	1	c48f62b9
4	2	2	4	4	4	1	2	3	1	4	4	1	4	2	1	08c782c7
4	4	4	7	4	5	2	7	5	4	6	3	4	4	4	1	08c782c7
3	2	2	3	2	3	1	3	2	2	2	2	3	3	2	1	68a0a455
3	3	3	2	3	3	1	4	3	1	3	4	1	3	2	1	68a0a455
3	2	2	3	3	3	1	3	2	1	2	2	2	3	2	1	c5746ed1
7	6	3	6	7	6	2	6	6	2	6	6	2	6	4	1	c5746ed1
4	4	2	4	1	3	2	3	1	1	2	2	1	3	1	1	4a13de4c
3	2	2	4	3	2	1	2	2	1	2	3	1	3	2	1	4a13de4c
1	3	3	2	1	3	1	3	3	1	1	2	1	1	1	1	56d71402
1	2	3	1	1	3	1	3	3	1	1	1	1	1	1	1	0dd0beb2
3	3	2	3	2	3	1	3	2	1	2	2	1	2	2	1	b9734a23
3	2	2	3	2	3	2	2	2	1	3	3	1	2	2	1	491a7f7a
4	4	1	4	1	2	1	4	4	4	4	4	4	1	1	1	d60a3441
3	2	2	2	3	2	1	2	2	1	2	2	1	3	2	1	09ba7372
6	6	2	7	6	8	2	8	8	2	3	5	2	8	2	1	09ba7372
7	6	7	6	6	7	2	7	7	2	6	6	2	6	6	1	83e00fc4
6	6	6	5	4	7	2	6	6	2	5	7	2	5	2	1	83e00fc4
6	4	3	6	5	2	4	5	3	2	5	6	5	5	5	1	9c1922ff
3	2	2	1	2	2	1	2	2	1	1	3	2	2	2	1	e31b0786
7	3	7	2	7	7	3	7	7	3	3	7	3	4	4	1	27d3313f
3	2	1	3	3	2	1	3	2	2	2	2	2	2	1	1	4272fa00
6	4	2	6	4	6	2	4	4	2	6	6	2	3	6	1	4272fa00
3	1	2	2	2	2	1	2	2	2	2	2	2	2	1	1	76d2d686
3	2	2	2	2	4	1	4	3	1	2	4	1	2	1	1	76d2d686
7	6	7	4	4	7	2	7	4	2	3	6	2	7	3	1	8dd81a20
2	3	3	1	2	2	1	2	3	1	1	2	1	2	2	1	8dd81a20
4	3	4	5	5	6	3	4	5	2	5	5	2	6	3	1	8dd81a20
6	7	6	7	6	6	3	7	7	2	6	6	3	6	6	1	7216200
5	4	6	7	3	7	2	5	5	4	7	6	2	4	3	1	7216200
4	2	2	4	2	2	4	2	1	2	4	4	1	4	1	1	46cb1579
3	3	3	2	3	3	1	4	2	1	3	4	1	3	2	1	46cb1579
5	8	8	8	7	8	2	8	8	2	8	8	2	8	2	1	e68a45df
3	2	2	3	3	3	1	3	2	1	2	2	1	2	1	1	e68a45df
5	3	7	6	6	7	2	6	6	4	7	7	2	6	6	1	e68a45df
-99	3	2	-99	1	4	1	2	4	1	4	2	1	-99	2	1	42c5fd29
4	4	4	4	4	4	1	3	3	1	1	4	1	4	1	1	42c5fd29
4	4	4	4	3	4	1	4	4	-99	-99	4	1	4	3	1	ff1f6da5
2	2	2	3	2	3	1	2	2	1	2	3	2	2	2	1	ff1f6da5
1	1	1	1	2	2	1	3	1	1	1	1	1	3	1	1	78b5fc08
3	5	4	4	3	6	2	5	5	3	4	5	3	4	3	1	78b5fc08
2	2	2	2	3	3	1	2	2	1	2	2	1	3	2	1	bb736f1e
5	6	6	5	5	6	2	6	6	2	5	6	2	6	6	1	bb736f1e
5	5	5	5	5	6	3	6	6	4	5	4	3	5	5	1	0055e6b6
2	5	5	3	3	5	2	5	4	3	2	5	3	2	3	1	85b163f1
3	3	3	3	2	2	1	3	2	1	3	2	1	3	3	1	8df0af3c
3	3	4	3	3	4	4	3	2	3	4	5	3	3	3	2	e9a05aba
4	6	5	3	5	6	2	5	6	2	4	6	2	3	4	2	27a2545f
2	3	2	1	2	2	1	2	2	1	1	2	1	2	2	2	27a2545f
2	5	8	2	4	8	2	8	8	2	2	8	2	2	2	2	fba49b1b
1	3	2	1	1	2	2	2	2	1	1	2	1	1	1	2	82990d8a
2	2	2	1	3	2	2	2	3	1	1	2	2	1	2	2	3071fa8b
2	7	7	3	2	7	3	7	7	3	2	7	6	2	2	2	8612e347
3	5	7	4	2	7	3	4	7	3	4	7	3	3	2	2	4af2cbb2
4	7	4	5	4	5	4	5	5	3	5	4	4	3	4	2	99f89223
1	1	3	2	1	4	1	1	4	1	1	2	1	1	1	2	c39e6c53
2	4	4	4	3	1	1	2	2	1	1	3	1	1	1	2	84fc4bb8
4	4	3	4	5	5	5	5	4	5	4	5	4	5	3	2	891af2d3
3	3	2	2	1	3	4	3	3	1	2	3	2	1	4	2	6cc193f4
2	6	4	2	2	7	2	4	6	3	2	7	2	2	3	2	6cc193f4
4	8	6	8	5	7	2	8	7	2	5	8	2	3	6	2	80a1edcb
1	3	3	1	1	2	2	2	2	2	1	2	1	1	2	2	80a1edcb
5	8	7	6	2	5	2	3	8	2	6	8	4	3	5	2	8ffe1be1
3	5	3	4	4	4	3	5	4	3	4	7	3	3	3	2	6a8591a9
2	4	4	2	1	4	1	4	4	4	2	4	1	2	1	2	da5bf2a7
2	3	2	1	2	3	1	2	2	1	1	2	1	1	2	2	39814c5e
2	2	2	1	2	3	2	1	2	1	1	2	1	1	2	2	39814c5e
3	3	2	3	3	3	4	3	4	1	2	3	2	3	2	2	54b8b901
2	4	4	3	5	6	4	5	6	4	5	4	4	6	4	2	c5eaa010
2	6	3	3	4	7	4	6	7	3	2	6	4	4	4	2	7757ac8e
1	4	3	2	3	5	4	4	3	6	3	5	5	6	5	2	9ec7af05
4	7	5	5	3	7	3	5	7	3	4	5	3	3	2	2	6585bd09
2	3	4	3	3	2	4	2	2	3	4	3	2	2	2	2	da2f4831
2	7	7	2	2	7	4	7	7	3	2	7	3	2	3	2	0bb36b16
5	5	3	2	4	5	2	4	2	7	2	4	2	7	2	2	3e3d5150
4	7	6	6	2	7	3	6	7	2	3	6	3	3	3	2	7fed081e
7	3	2	7	3	6	4	6	4	2	4	5	5	3	3	2	a78bfc37
6	6	6	2	2	4	6	4	8	6	5	6	6	2	2	2	7d3a3740
6	2	8	4	2	6	2	4	6	2	6	6	2	4	6	2	3f0260f9
6	2	4	4	5	5	3	5	4	2	4	5	4	6	4	2	8899a551
2	2	2	3	2	3	2	3	3	2	2	3	2	3	2	2	90c8a926
1	2	2	1	1	3	1	2	2	1	2	3	1	1	2	2	f165afc1
5	3	6	5	7	4	5	3	8	2	7	5	3	5	6	2	5feb9c99
2	3	2	1	3	2	1	2	3	1	2	3	2	1	2	2	813caf08
5	6	6	4	4	6	4	5	7	3	5	4	5	3	6	2	5d16d858
3	5	5	3	3	5	4	4	5	8	3	5	3	4	3	2	d4edb1ef
4	7	6	3	3	7	2	5	6	3	3	6	2	3	4	2	7514683f
2	1	1	1	1	3	2	2	3	1	1	3	1	1	1	2	5c2aa2e6
1	3	2	1	1	3	2	2	2	2	1	3	1	2	2	2	b5496b2c
3	3	3	2	2	3	1	3	3	1	2	3	1	2	3	2	b3566d68
1	4	2	1	1	4	1	2	1	2	1	4	1	1	1	2	9ccddb0f
3	7	4	4	2	8	4	7	4	2	4	5	4	5	3	2	a8f4801f
3	3	3	2	2	3	2	3	3	1	2	3	1	3	3	2	6ec83c3b
2	6	6	2	2	8	2	8	8	4	2	8	2	3	2	2	48963125
6	7	2	4	5	5	5	7	7	4	4	6	4	4	6	2	b526e197
4	7	6	4	4	6	2	7	7	3	3	6	3	4	3	2	c551c7ca
5	5	4	2	4	7	4	6	6	5	4	6	6	4	3	2	de9bb62b
2	2	2	2	1	2	1	2	2	2	1	2	2	1	1	2	de9bb62b
5	6	4	2	4	5	2	6	6	2	2	4	3	4	3	2	0c62e1f3
4	7	7	8	3	7	4	8	8	4	6	6	4	3	3	2	6944aec1
4	7	5	5	2	8	2	6	8	5	3	8	2	8	3	2	a70b1b6c
5	2	7	7	3	8	5	5	7	4	3	7	2	4	3	2	caa58fb3
6	5	3	4	4	5	3	5	7	3	6	5	3	6	6	2	9e17f0db
6	6	6	6	5	6	3	5	8	4	7	6	3	7	6	2	043055f6
6	6	6	2	3	4	7	4	8	6	3	5	6	3	2	2	7537853c
1	2	2	1	2	4	1	2	1	2	1	4	2	1	1	2	33712722
2	8	8	2	2	8	2	8	5	3	2	5	2	5	2	2	7cba59b4
4	2	4	3	3	6	4	6	6	2	3	7	3	3	4	2	c6f8699d
2	3	3	2	2	6	2	6	7	4	2	6	3	3	2	2	c7e36cc5
8	8	8	4	4	8	4	8	8	4	4	8	2	4	4	2	75728ae8
1	3	3	2	2	4	1	3	3	2	1	2	2	2	1	2	b073bc82
3	5	8	2	3	8	2	8	6	2	3	8	2	5	3	2	656c815b
5	5	8	4	2	8	2	5	8	2	2	8	2	3	2	2	ceab3ecd
4	4	4	4	4	4	1	4	4	1	2	4	1	4	2	2	d6541674
4	7	7	4	3	6	2	7	7	3	3	6	3	4	2	2	d364c419
4	3	4	4	3	2	1	4	3	1	4	4	1	4	3	2	d364c419
5	6	5	4	4	5	3	5	6	4	3	6	2	5	6	2	69095686
1	3	2	4	4	4	1	4	4	1	4	4	1	4	1	2	f191d6ae
1	4	3	2	1	4	1	3	3	1	2	3	1	2	2	2	586246f2
4	7	4	2	4	5	2	4	4	2	4	4	3	4	3	2	586246f2
3	2	2	3	2	3	1	3	2	1	3	3	1	2	3	2	65754bb5
2	2	1	2	-99	-99	-99	2	2	2	2	2	2	2	2	2	7a3411b9
1	4	4	4	2	4	1	4	4	1	2	4	1	1	1	2	a577f854
3	5	4	2	2	6	3	5	4	2	2	5	2	2	3	2	a577f854
1	3	2	1	1	-99	1	2	2	2	1	2	1	2	1	2	8a454628
3	6	5	4	3	7	4	6	6	6	5	6	4	2	6	2	ab7087ff
3	2	2	3	2	2	2	2	2	2	2	2	1	2	1	2	ab7087ff
7	7	7	6	4	7	2	7	6	2	5	8	2	6	6	2	3c63edc9
3	4	4	2	4	7	3	3	3	4	3	8	4	3	3	2	c1b359a6
3	3	2	2	2	2	1	2	2	2	2	2	2	2	2	2	b88b845c
6	8	5	8	6	8	2	8	8	2	8	6	2	6	8	2	b7fc60a0
3	2	2	1	2	2	1	2	2	1	2	2	1	2	2	2	b7fc60a0
5	7	8	3	4	8	5	8	5	2	3	8	2	4	2	2	48ecc667
2	2	3	2	2	2	2	2	3	1	2	2	2	2	1	2	48ecc667
6	5	5	5	5	5	2	5	3	3	5	4	2	5	4	2	48ecc667
8	8	6	4	7	6	3	8	8	2	5	8	2	4	4	2	50469ab1
5	5	7	5	4	3	2	5	5	2	3	6	3	7	5	2	50469ab1
4	4	4	7	5	5	2	5	4	3	5	5	3	6	4	2	dd5206cb
7	8	8	5	4	7	2	8	6	2	3	8	2	6	4	2	8e794752
2	2	2	2	2	2	1	2	2	1	2	2	1	2	2	2	8e794752
3	3	3	3	3	7	4	4	3	3	3	7	4	5	2	2	fb90aa6f
6	6	6	6	5	8	2	8	8	2	5	5	2	6	5	2	6b31a372
5	6	3	4	5	7	2	6	6	3	3	6	3	5	4	2	6b31a372
6	6	3	3	3	8	2	8	8	2	3	6	2	7	3	2	59515d01
2	3	2	2	2	2	1	3	3	2	1	2	1	2	1	2	59515d01
3	4	-99	-99	4	4	1	4	3	1	4	4	1	4	2	2	94561f05
3	3	3	1	2	4	1	4	3	1	1	4	1	2	1	2	94561f05
6	8	4	7	6	8	2	4	6	2	5	8	2	8	5	2	d3ea1f81
5	3	3	4	6	6	2	4	4	4	4	4	4	6	4	2	d3ea1f81
4	6	4	5	4	7	5	5	3	2	6	4	3	5	3	2	3bf0aee0
4	4	2	2	4	1	3	4	-99	2	2	2	3	1	1	2	70277937
7	7	7	6	7	7	3	7	6	2	7	7	3	7	4	2	70277937
2	2	2	2	2	2	1	2	2	1	2	2	1	2	2	2	28a001cb
3	2	2	1	2	2	2	3	3	2	1	2	2	2	2	2	baaeeddc
3	3	4	2	3	4	1	3	4	1	3	4	1	2	2	2	24189687
2	6	8	2	2	6	2	8	4	2	2	6	2	4	2	2	98b60b26
7	7	8	7	6	7	3	8	6	3	7	6	4	7	7	2	a9540496
4	3	5	4	4	4	2	5	3	3	4	5	3	5	2	2	a9540496
6	8	5	5	5	8	2	8	7	3	6	7	2	8	2	2	febe5581
3	2	2	2	2	3	1	3	2	1	2	2	2	3	1	2	febe5581
7	5	6	5	4	6	2	6	7	3	5	7	5	7	4	2	febe5581
7	6	7	4	6	5	2	7	6	3	6	6	3	6	5	2	173165d7
7	6	5	4	4	6	2	5	5	3	3	6	2	4	3	2	173165d7
2	3	2	2	2	2	2	3	3	2	2	2	2	2	2	2	6de12b6a
1	2	2	1	1	4	1	2	2	1	1	3	1	2	1	2	6de12b6a
4	4	4	1	4	4	1	3	3	1	4	4	1	4	1	2	3415a207
5	6	3	6	5	6	2	6	6	2	3	6	2	6	3	2	3415a207
4	4	1	4	4	4	1	4	4	1	4	4	1	4	4	2	b0e73a44
3	4	3	4	4	5	4	5	3	3	4	7	3	7	4	2	b0e73a44
2	2	1	2	1	2	-99	2	2	1	1	2	1	1	1	2	ea269c93
2	1	1	4	2	4	1	4	3	1	4	3	1	3	1	2	ea269c93
3	2	2	1	2	2	1	3	2	1	1	2	1	2	2	2	525e1651
3	2	2	1	2	2	1	2	2	1	1	2	1	2	2	2	525e1651
4	2	2	1	1	2	1	1	1	1	1	2	1	2	-99	2	abf49c96
2	1	1	2	1	2	2	2	1	2	2	4	1	2	1	2	abf49c96
2	3	1	2	2	3	2	3	3	1	2	4	1	2	3	2	cf0be3f4
5	5	4	3	4	6	2	5	5	3	5	5	3	4	3	2	cf0be3f4
3	3	3	1	2	3	1	3	3	1	1	-99	-99	-99	1	2	0f383b8d
1	3	1	1	1	2	1	2	2	2	1	2	3	1	1	2	0f383b8d
2	2	2	2	2	2	1	2	2	2	2	2	2	2	2	2	d736e775
3	5	5	3	4	5	2	5	4	4	3	4	2	3	4	2	2463f8be
2	3	4	2	2	6	2	2	3	4	2	5	2	2	2	2	ca37e2fe
3	5	6	6	5	6	2	7	4	2	2	6	2	4	3	2	8d4282a5
4	4	4	1	1	3	1	3	4	1	3	4	1	2	1	2	006b322e
